# Supplementary material for: ggMOB: Elucidation of genomic conjugative features and associated cargo genes across bacterial genera using genus-genus mobilization networks
Source: Front Genet. 2022 Dec 8;13:1024577. doi: 10.3389/fgene.2022.1024577 (PMC9779932; doi:10.3389/fgene.2022.1024577)
Supplement: Supplementary file 1 [file DataSheet4.CSV]

Accession
DRR000852
DRR001171
DRR014268
DRR014269
DRR014272
DRR014287
DRR014301
DRR014309
DRR014327
DRR014328
DRR014329
DRR014330
DRR014331
DRR015016
DRR015018
DRR015581
DRR015589
DRR015591
DRR015597
DRR015603
DRR015604
DRR015627
DRR015637
DRR015638
DRR015659
DRR015661
DRR015724
DRR015744
DRR015758
DRR015790
DRR015792
DRR015793
DRR015844
DRR015875
DRR015912
DRR015915
DRR015927
DRR015932
DRR015935
DRR015940
DRR015986
DRR016008
DRR016009
DRR016047
DRR017207
DRR018532
DRR021403
DRR021404
DRR021405
DRR021406
DRR021407
DRR021408
DRR021409
DRR021410
DRR021411
DRR021412
DRR021413
DRR021414
DRR021416
DRR021417
DRR021418
DRR021419
DRR021420
DRR021421
DRR021767
DRR021790
DRR021809
DRR021820
DRR021821
DRR021822
DRR021823
DRR021825
DRR021826
DRR021827
DRR021828
DRR021829
DRR021830
DRR021831
DRR021832
DRR021833
DRR021834
DRR021835
DRR021837
DRR021838
DRR022718
DRR022719
DRR022720
DRR022722
DRR022723
DRR022724
DRR022725
DRR022726
DRR022735
DRR022736
DRR022737
DRR022738
DRR022740
DRR022742
DRR022743
DRR022744
DRR022745
DRR022748
DRR022750
DRR022765
DRR022766
DRR022772
DRR022773
DRR022774
DRR022779
DRR022780
DRR022781
DRR022997
DRR022998
DRR022999
DRR023311
DRR023312
DRR024501
DRR031017
DRR031240
DRR033882
DRR034348
DRR035531
DRR035532
DRR035533
DRR035534
DRR035535
DRR035536
DRR035537
DRR035538
DRR035539
DRR035540
DRR035542
DRR035543
DRR035545
DRR035546
DRR035547
DRR035548
DRR035550
DRR035551
DRR035552
DRR035553
DRR035554
DRR035556
DRR035557
DRR035558
DRR035559
DRR035560
DRR035561
DRR035562
DRR035563
DRR035564
DRR035565
DRR035566
DRR035567
DRR035568
DRR035569
DRR035570
DRR035571
DRR035572
DRR035573
DRR035574
DRR035575
DRR035576
DRR035577
DRR035578
DRR035579
DRR035580
DRR035581
DRR035582
DRR035583
DRR035584
DRR035585
DRR035586
DRR035587
DRR035588
DRR035589
DRR035590
DRR035591
DRR035593
DRR035594
DRR035595
DRR035596
DRR035597
DRR035598
DRR035600
DRR035601
DRR035602
DRR035603
DRR035604
DRR035605
DRR035606
DRR035607
DRR035608
DRR035609
DRR035610
DRR035611
DRR035612
DRR035613
DRR035614
DRR035616
DRR035617
DRR035618
DRR035620
DRR035621
DRR035622
DRR035623
DRR035670
DRR035677
DRR037130
DRR037131
DRR037132
DRR037133
DRR037134
DRR037135
DRR037136
DRR037137
DRR037138
DRR039771
DRR039773
DRR039774
DRR039775
DRR039776
DRR039777
DRR039779
DRR039780
DRR039781
DRR039784
DRR039786
DRR039787
DRR039788
DRR039789
DRR039791
DRR039792
DRR039793
DRR039795
DRR039796
DRR039797
DRR039798
DRR039799
DRR039800
DRR039801
DRR039802
DRR039803
DRR039804
DRR039805
DRR039806
DRR039807
DRR039809
DRR039810
DRR039811
DRR039812
DRR039813
DRR039814
DRR039815
DRR039817
DRR039818
DRR039819
DRR039821
DRR039822
DRR039823
DRR039824
DRR039825
DRR039826
DRR039827
DRR039828
DRR039830
DRR039831
DRR039832
DRR039833
DRR039834
DRR039835
DRR039836
DRR039837
DRR039838
DRR039839
DRR039840
DRR039841
DRR039842
DRR039843
DRR039844
DRR039845
DRR039846
DRR039847
DRR039848
DRR039849
DRR039850
DRR039851
DRR039852
DRR039853
DRR039854
DRR039855
DRR039857
DRR039858
DRR039859
DRR039860
DRR039861
DRR039862
DRR039863
DRR039864
DRR039865
DRR039866
DRR039867
DRR039868
DRR039869
DRR039870
DRR039871
DRR039873
DRR039874
DRR039875
DRR039876
DRR039877
DRR039878
DRR039879
DRR039880
DRR039881
DRR039883
DRR039884
DRR039885
DRR039886
DRR039887
DRR039889
DRR039890
DRR039891
DRR039942
DRR039944
DRR039945
DRR039946
DRR039947
DRR039948
DRR039949
DRR039950
DRR039951
DRR039952
DRR039953
DRR039954
DRR039955
DRR039956
DRR039957
DRR039958
DRR039959
DRR039960
DRR039961
DRR039963
DRR039964
DRR039965
DRR039966
DRR039967
DRR039968
DRR039969
DRR039970
DRR039971
DRR039972
DRR039973
DRR039974
DRR039975
DRR039976
DRR039977
DRR039978
DRR039979
DRR039980
DRR039981
DRR040583
DRR040584
DRR040588
DRR040589
DRR040590
DRR040591
DRR040592
DRR046430
DRR046431
DRR046432
DRR046673
DRR046675
DRR048318
DRR048330
DRR048334
DRR048346
DRR048362
DRR048754
DRR050071
DRR050072
DRR050073
DRR050074
DRR050075
DRR050076
DRR050077
DRR050078
DRR050079
DRR050080
DRR050081
DRR050082
DRR050083
DRR050084
DRR050085
DRR050086
DRR050087
DRR050088
DRR050089
DRR050090
DRR050091
DRR050092
DRR050093
DRR050094
DRR050095
DRR050096
DRR050097
DRR050098
DRR050099
DRR050100
DRR050101
DRR050102
DRR050103
DRR050104
DRR050105
DRR050106
DRR050107
DRR050108
DRR050109
DRR050110
DRR050111
DRR050112
DRR050113
DRR050114
DRR050115
DRR050116
DRR050117
DRR050118
DRR050119
DRR050120
DRR050121
DRR050122
DRR050994
DRR050995
DRR050996
DRR050997
DRR050998
DRR050999
DRR051000
DRR051001
DRR051003
DRR051004
DRR051005
DRR051006
DRR051007
DRR051008
DRR051009
DRR051010
DRR051011
DRR051012
DRR051013
DRR051014
DRR051015
DRR051016
DRR051017
DRR051018
DRR051019
DRR051020
DRR051021
DRR051022
DRR051023
DRR051024
DRR051025
DRR051026
DRR051027
DRR051028
DRR051029
DRR051030
DRR051031
DRR051032
DRR051033
DRR051034
DRR051035
DRR051036
DRR051037
DRR051038
DRR051039
DRR051040
DRR051042
DRR051043
DRR051044
DRR051045
DRR051046
DRR054699
DRR054720
DRR054722
DRR054723
DRR055574
DRR057924
DRR060204
DRR061405
DRR061406
DRR061407
DRR061412
DRR061414
DRR061415
DRR061416
DRR061418
DRR061424
DRR061425
DRR061426
DRR061427
DRR061429
DRR064039
DRR064040
DRR073090
DRR076958
DRR076966
DRR076968
DRR087471
DRR157202
ERR034168
ERR038633
ERR038635
ERR038647
ERR038649
ERR038653
ERR038654
ERR038656
ERR038660
ERR038663
ERR038665
ERR038671
ERR038673
ERR038674
ERR038681
ERR038684
ERR038686
ERR038691
ERR038757
ERR038759
ERR038760
ERR038761
ERR038762
ERR038763
ERR038764
ERR038765
ERR038766
ERR038767
ERR038768
ERR038769
ERR038770
ERR038773
ERR038774
ERR038775
ERR038776
ERR038777
ERR038781
ERR038782
ERR038783
ERR038784
ERR038785
ERR038786
ERR038787
ERR038789
ERR038790
ERR038791
ERR038792
ERR039258
ERR039259
ERR039260
ERR039261
ERR039262
ERR039263
ERR039264
ERR039265
ERR039266
ERR039267
ERR039268
ERR039269
ERR039270
ERR039271
ERR039272
ERR039273
ERR039274
ERR039275
ERR039276
ERR039277
ERR039278
ERR039279
ERR039280
ERR039281
ERR039282
ERR039283
ERR039284
ERR039285
ERR039286
ERR039287
ERR039288
ERR039289
ERR039290
ERR039291
ERR039292
ERR039293
ERR039294
ERR039295
ERR039296
ERR039297
ERR039298
ERR039299
ERR039300
ERR039301
ERR039302
ERR039303
ERR039304
ERR039305
ERR039306
ERR039307
ERR039308
ERR039309
ERR039310
ERR039311
ERR039312
ERR039313
ERR039314
ERR039315
ERR039316
ERR039317
ERR039318
ERR039319
ERR039320
ERR039321
ERR039322
ERR039363
ERR039365
ERR039366
ERR039368
ERR039369
ERR039370
ERR039371
ERR039372
ERR039373
ERR039374
ERR039389
ERR039526
ERR039531
ERR039532
ERR039533
ERR039534
ERR039535
ERR039536
ERR039537
ERR039538
ERR039540
ERR039543
ERR039544
ERR039545
ERR039546
ERR039547
ERR039548
ERR039552
ERR039557
ERR039558
ERR042729
ERR042731
ERR042733
ERR042741
ERR042745
ERR042746
ERR042747
ERR042752
ERR042753
ERR042754
ERR042759
ERR042760
ERR042761
ERR042764
ERR042772
ERR042773
ERR042774
ERR042775
ERR042776
ERR042777
ERR042778
ERR042779
ERR042780
ERR042781
ERR042787
ERR042788
ERR042790
ERR042791
ERR042792
ERR042793
ERR042794
ERR042796
ERR042797
ERR042798
ERR042799
ERR042801
ERR042802
ERR042803
ERR042804
ERR042805
ERR042806
ERR042807
ERR042808
ERR042809
ERR042811
ERR042812
ERR042813
ERR042814
ERR042815
ERR042816
ERR042817
ERR042818
ERR042819
ERR042820
ERR042821
ERR042822
ERR042823
ERR042824
ERR042825
ERR042826
ERR042827
ERR042828
ERR042829
ERR042830
ERR042831
ERR042832
ERR042833
ERR042834
ERR042835
ERR042836
ERR042837
ERR042838
ERR042839
ERR042840
ERR042841
ERR042842
ERR042843
ERR042844
ERR042845
ERR042846
ERR042847
ERR042848
ERR042850
ERR042851
ERR042852
ERR042853
ERR042854
ERR042855
ERR042856
ERR042857
ERR042858
ERR042859
ERR042860
ERR042861
ERR042862
ERR042863
ERR043344
ERR043349
ERR043352
ERR044538
ERR044539
ERR044542
ERR044543
ERR044544
ERR044545
ERR044546
ERR044547
ERR044548
ERR044549
ERR044551
ERR044552
ERR044553
ERR044554
ERR044556
ERR044558
ERR044559
ERR044560
ERR044561
ERR044562
ERR044563
ERR044564
ERR044565
ERR044566
ERR044567
ERR044568
ERR044569
ERR044570
ERR044571
ERR044572
ERR044573
ERR044574
ERR044575
ERR044576
ERR044577
ERR044578
ERR044579
ERR044580
ERR044581
ERR044582
ERR044583
ERR044584
ERR044585
ERR044586
ERR044587
ERR044588
ERR044589
ERR044590
ERR044591
ERR044592
ERR044593
ERR044594
ERR044595
ERR044596
ERR044597
ERR044598
ERR044599
ERR044600
ERR044601
ERR044602
ERR044697
ERR044698
ERR044699
ERR044700
ERR044702
ERR044705
ERR044706
ERR044707
ERR044708
ERR044709
ERR044710
ERR044711
ERR044713
ERR044714
ERR044715
ERR044716
ERR044717
ERR044719
ERR044720
ERR044721
ERR044723
ERR044724
ERR044727
ERR044729
ERR044730
ERR044731
ERR044732
ERR044733
ERR044734
ERR044735
ERR044736
ERR044737
ERR044738
ERR044739
ERR044740
ERR044742
ERR044745
ERR044746
ERR044747
ERR044748
ERR044749
ERR044750
ERR044752
ERR044753
ERR044754
ERR044755
ERR044757
ERR044758
ERR044759
ERR044760
ERR044761
ERR044763
ERR044764
ERR044765
ERR044767
ERR044768
ERR044770
ERR044771
ERR044774
ERR044775
ERR044776
ERR044777
ERR044778
ERR044779
ERR044780
ERR044781
ERR044782
ERR044783
ERR044784
ERR044785
ERR044786
ERR044787
ERR044788
ERR044791
ERR044795
ERR044797
ERR044799
ERR044800
ERR044801
ERR044803
ERR044804
ERR044805
ERR044806
ERR044807
ERR044808
ERR044809
ERR044812
ERR044813
ERR044822
ERR044828
ERR044829
ERR044830
ERR044832
ERR044833
ERR044834
ERR044835
ERR044837
ERR044838
ERR044839
ERR044840
ERR044841
ERR044842
ERR044843
ERR044844
ERR044845
ERR044847
ERR044848
ERR045052
ERR045053
ERR045055
ERR045056
ERR045057
ERR045058
ERR045059
ERR045060
ERR045061
ERR045062
ERR045063
ERR045066
ERR045067
ERR045068
ERR045069
ERR045070
ERR045071
ERR045072
ERR045073
ERR045189
ERR045190
ERR045193
ERR045196
ERR045197
ERR045198
ERR045301
ERR045302
ERR045303
ERR045305
ERR045308
ERR045309
ERR045319
ERR045324
ERR045326
ERR045335
ERR045337
ERR045339
ERR045347
ERR045352
ERR045846
ERR045853
ERR047223
ERR047224
ERR047225
ERR047226
ERR047227
ERR047228
ERR047229
ERR047230
ERR047231
ERR047232
ERR047233
ERR047234
ERR047235
ERR047236
ERR047237
ERR047238
ERR047239
ERR047240
ERR047241
ERR047242
ERR047243
ERR047244
ERR047245
ERR047246
ERR047247
ERR047248
ERR047249
ERR047250
ERR047251
ERR047252
ERR047253
ERR047254
ERR047256
ERR047257
ERR047258
ERR047259
ERR047260
ERR047261
ERR047262
ERR047263
ERR047264
ERR047265
ERR047266
ERR047267
ERR047268
ERR047269
ERR047270
ERR047271
ERR047272
ERR047273
ERR047274
ERR047275
ERR047276
ERR047277
ERR047278
ERR047279
ERR047280
ERR047281
ERR047282
ERR047283
ERR047284
ERR047285
ERR047286
ERR047287
ERR047288
ERR047289
ERR047290
ERR047291
ERR047292
ERR047293
ERR047294
ERR047295
ERR047296
ERR047297
ERR047298
ERR047299
ERR047300
ERR047301
ERR047302
ERR047303
ERR047305
ERR047306
ERR047307
ERR047308
ERR047309
ERR047312
ERR047318
ERR047328
ERR047329
ERR047330
ERR047333
ERR047341
ERR047344
ERR047345
ERR047346
ERR047348
ERR047349
ERR047353
ERR047357
ERR047358
ERR047359
ERR047362
ERR047363
ERR047364
ERR047365
ERR047366
ERR047368
ERR047370
ERR047371
ERR047372
ERR047373
ERR047376
ERR047378
ERR047382
ERR047383
ERR047386
ERR047387
ERR047388
ERR047389
ERR047390
ERR047391
ERR047393
ERR047394
ERR047395
ERR047396
ERR047397
ERR047399
ERR047400
ERR047401
ERR047402
ERR047403
ERR047408
ERR047409
ERR047410
ERR047413
ERR047414
ERR047417
ERR047418
ERR047421
ERR047422
ERR047423
ERR047424
ERR047425
ERR047426
ERR047429
ERR047430
ERR047432
ERR047433
ERR047434
ERR047435
ERR047436
ERR047437
ERR047439
ERR047442
ERR047443
ERR047444
ERR047445
ERR047446
ERR047447
ERR047449
ERR047450
ERR047453
ERR047454
ERR047455
ERR047456
ERR047457
ERR047458
ERR047459
ERR047461
ERR047462
ERR047464
ERR047465
ERR047466
ERR048230
ERR048231
ERR048232
ERR048233
ERR048234
ERR048236
ERR048237
ERR048238
ERR048239
ERR048240
ERR048241
ERR048242
ERR048243
ERR048244
ERR048245
ERR048246
ERR048247
ERR048248
ERR048249
ERR048250
ERR048251
ERR048259
ERR048261
ERR048265
ERR048266
ERR048267
ERR048268
ERR048273
ERR048274
ERR048275
ERR048277
ERR048279
ERR048280
ERR048281
ERR048283
ERR048284
ERR048285
ERR048286
ERR048287
ERR048288
ERR048290
ERR048291
ERR048292
ERR048293
ERR048294
ERR048295
ERR048296
ERR048297
ERR048298
ERR048299
ERR048300
ERR048301
ERR048303
ERR048304
ERR048306
ERR048307
ERR048308
ERR048309
ERR048310
ERR048311
ERR048312
ERR048313
ERR048314
ERR048315
ERR048316
ERR048317
ERR048318
ERR048319
ERR048320
ERR048321
ERR048322
ERR048323
ERR048324
ERR048325
ERR048326
ERR048327
ERR048328
ERR048329
ERR048330
ERR048331
ERR048332
ERR048333
ERR048334
ERR048335
ERR048336
ERR048338
ERR048340
ERR048341
ERR048343
ERR048345
ERR048346
ERR048347
ERR048348
ERR048349
ERR048351
ERR048352
ERR048353
ERR048355
ERR048363
ERR048364
ERR048365
ERR048366
ERR048367
ERR048368
ERR048369
ERR048370
ERR048371
ERR048372
ERR048373
ERR048375
ERR048376
ERR048377
ERR048378
ERR048379
ERR048380
ERR048381
ERR048385
ERR048387
ERR048388
ERR048390
ERR048391
ERR048392
ERR048393
ERR048394
ERR048395
ERR048398
ERR048399
ERR048400
ERR048401
ERR048402
ERR048405
ERR048406
ERR048408
ERR048409
ERR048410
ERR048411
ERR048412
ERR048413
ERR048414
ERR048415
ERR048416
ERR048417
ERR048418
ERR048419
ERR048420
ERR048421
ERR048422
ERR048424
ERR048425
ERR048426
ERR048427
ERR048428
ERR048429
ERR048430
ERR048431
ERR048432
ERR048433
ERR048434
ERR048435
ERR048436
ERR048437
ERR048438
ERR048439
ERR048440
ERR048443
ERR048446
ERR048447
ERR048449
ERR048450
ERR048451
ERR048453
ERR048454
ERR048455
ERR048456
ERR048457
ERR048458
ERR048459
ERR048460
ERR048461
ERR048462
ERR048463
ERR048465
ERR048466
ERR048467
ERR048468
ERR048469
ERR048471
ERR048472
ERR048473
ERR048474
ERR048475
ERR048476
ERR048477
ERR048478
ERR048479
ERR048480
ERR048482
ERR048483
ERR048484
ERR048485
ERR048486
ERR048487
ERR048488
ERR048490
ERR048491
ERR048492
ERR048493
ERR048495
ERR048496
ERR048497
ERR048498
ERR048499
ERR048500
ERR048501
ERR048504
ERR048505
ERR048507
ERR048508
ERR048521
ERR048526
ERR048527
ERR048531
ERR048534
ERR048536
ERR048537
ERR048540
ERR048541
ERR048542
ERR048544
ERR048545
ERR048547
ERR048551
ERR048555
ERR048556
ERR048557
ERR048561
ERR048564
ERR048565
ERR048569
ERR048571
ERR048572
ERR048574
ERR048577
ERR048579
ERR048588
ERR048589
ERR048595
ERR048598
ERR048599
ERR048600
ERR048602
ERR048603
ERR048605
ERR048606
ERR048607
ERR048608
ERR048610
ERR048614
ERR048616
ERR048617
ERR049133
ERR049134
ERR049135
ERR049136
ERR049137
ERR049138
ERR049139
ERR049140
ERR049146
ERR049147
ERR049148
ERR049149
ERR049151
ERR049155
ERR050017
ERR051745
ERR051746
ERR051748
ERR051749
ERR051751
ERR051752
ERR051756
ERR051759
ERR051760
ERR051761
ERR051762
ERR051763
ERR051764
ERR051765
ERR051766
ERR051767
ERR051768
ERR051769
ERR051770
ERR051771
ERR051772
ERR051773
ERR051775
ERR051776
ERR051777
ERR051779
ERR051780
ERR051781
ERR051783
ERR051784
ERR051785
ERR051786
ERR051787
ERR051788
ERR051789
ERR051790
ERR052906
ERR052921
ERR052928
ERR053010
ERR053011
ERR053012
ERR053013
ERR054205
ERR054206
ERR054207
ERR054209
ERR054210
ERR054211
ERR054212
ERR054213
ERR054214
ERR054215
ERR054216
ERR054217
ERR054218
ERR054219
ERR054220
ERR054221
ERR054680
ERR054681
ERR054685
ERR054694
ERR054701
ERR054970
ERR054972
ERR054974
ERR054975
ERR054976
ERR054982
ERR054985
ERR054988
ERR054989
ERR054991
ERR054993
ERR054994
ERR054996
ERR054998
ERR054999
ERR056690
ERR056899
ERR056902
ERR056908
ERR056910
ERR056911
ERR056921
ERR056923
ERR056925
ERR056927
ERR056932
ERR056936
ERR056939
ERR056941
ERR056942
ERR060219
ERR060223
ERR060227
ERR060230
ERR060231
ERR060239
ERR060241
ERR060243
ERR060248
ERR060263
ERR060264
ERR060267
ERR060287
ERR060312
ERR060313
ERR060314
ERR060315
ERR060316
ERR060317
ERR060318
ERR060319
ERR060320
ERR060321
ERR060322
ERR060324
ERR060326
ERR060328
ERR060329
ERR060331
ERR060332
ERR060333
ERR060334
ERR060335
ERR060338
ERR060339
ERR060346
ERR060347
ERR060349
ERR060351
ERR062561
ERR062573
ERR062580
ERR062581
ERR062874
ERR062875
ERR062876
ERR062879
ERR062880
ERR062883
ERR062884
ERR062889
ERR062890
ERR062892
ERR062894
ERR063641
ERR063642
ERR063643
ERR063644
ERR063645
ERR063646
ERR063647
ERR063648
ERR063649
ERR063650
ERR063651
ERR063652
ERR063653
ERR063656
ERR063658
ERR063659
ERR063661
ERR063662
ERR063663
ERR063664
ERR063665
ERR063666
ERR063667
ERR063669
ERR063670
ERR063671
ERR063673
ERR064482
ERR064830
ERR064831
ERR064835
ERR064837
ERR064839
ERR064840
ERR064841
ERR064842
ERR064898
ERR064900
ERR064901
ERR064906
ERR064909
ERR064911
ERR064913
ERR064927
ERR064928
ERR064929
ERR064931
ERR064935
ERR064940
ERR064945
ERR064946
ERR069748
ERR069777
ERR070035
ERR071990
ERR071992
ERR083867
ERR083871
ERR083880
ERR083881
ERR083882
ERR083884
ERR083885
ERR083886
ERR083889
ERR083891
ERR083905
ERR083907
ERR083913
ERR083916
ERR083918
ERR083920
ERR083927
ERR083931
ERR083932
ERR083934
ERR083936
ERR083939
ERR083944
ERR083947
ERR083949
ERR083950
ERR083951
ERR083952
ERR083953
ERR083956
ERR083959
ERR083961
ERR083963
ERR083966
ERR083972
ERR083973
ERR083977
ERR083978
ERR083982
ERR083984
ERR083988
ERR083993
ERR083994
ERR083996
ERR083999
ERR084002
ERR084004
ERR084009
ERR084010
ERR084012
ERR084014
ERR084017
ERR084018
ERR084024
ERR084029
ERR084030
ERR084031
ERR084034
ERR084035
ERR084038
ERR084039
ERR084048
ERR084050
ERR084053
ERR084055
ERR084056
ERR084062
ERR084064
ERR084070
ERR084071
ERR084072
ERR084078
ERR084079
ERR084080
ERR084085
ERR084090
ERR084092
ERR084094
ERR084106
ERR084110
ERR084111
ERR084115
ERR084116
ERR084124
ERR084134
ERR084135
ERR084136
ERR084138
ERR084141
ERR084148
ERR084149
ERR084150
ERR084154
ERR084477
ERR084503
ERR084506
ERR084516
ERR084527
ERR084534
ERR084543
ERR084557
ERR084560
ERR084580
ERR084588
ERR084595
ERR084599
ERR084610
ERR084636
ERR084638
ERR084639
ERR084640
ERR084641
ERR084645
ERR084646
ERR084648
ERR084649
ERR084650
ERR084652
ERR084653
ERR084655
ERR084656
ERR084657
ERR084658
ERR084659
ERR084661
ERR084662
ERR084664
ERR084665
ERR084666
ERR084667
ERR084668
ERR084669
ERR084671
ERR084672
ERR084673
ERR084674
ERR084675
ERR084678
ERR084679
ERR084680
ERR084681
ERR084684
ERR084686
ERR084688
ERR084689
ERR084690
ERR084691
ERR084692
ERR084697
ERR084700
ERR084701
ERR084702
ERR084703
ERR084704
ERR084705
ERR084706
ERR084707
ERR084708
ERR084709
ERR084710
ERR084711
ERR084712
ERR084713
ERR084714
ERR084716
ERR084732
ERR084737
ERR084739
ERR084757
ERR084768
ERR085346
ERR085348
ERR085410
ERR085412
ERR085419
ERR085420
ERR085421
ERR085422
ERR085423
ERR086066
ERR086092
ERR086101
ERR086126
ERR086159
ERR086160
ERR086161
ERR086204
ERR086214
ERR089424
ERR089425
ERR089426
ERR089427
ERR089428
ERR089429
ERR089430
ERR089431
ERR089432
ERR089433
ERR089434
ERR089435
ERR089436
ERR089437
ERR089438
ERR089439
ERR089440
ERR089441
ERR089442
ERR089443
ERR089444
ERR089445
ERR089446
ERR089447
ERR089448
ERR089449
ERR089450
ERR089451
ERR089452
ERR089453
ERR089454
ERR089455
ERR089456
ERR089457
ERR089458
ERR089459
ERR089460
ERR089461
ERR089462
ERR089463
ERR089464
ERR089465
ERR089466
ERR089467
ERR089468
ERR089469
ERR089470
ERR089471
ERR089472
ERR089473
ERR089474
ERR089475
ERR089476
ERR089477
ERR089478
ERR089479
ERR089480
ERR089481
ERR089482
ERR089483
ERR089484
ERR089485
ERR089486
ERR089487
ERR089488
ERR089489
ERR089490
ERR089491
ERR089492
ERR089493
ERR089494
ERR089495
ERR089496
ERR089497
ERR089498
ERR089499
ERR089500
ERR089501
ERR089502
ERR089503
ERR089504
ERR089505
ERR089506
ERR089507
ERR089508
ERR089509
ERR089510
ERR089512
ERR089513
ERR089514
ERR089515
ERR089516
ERR089517
ERR089518
ERR089519
ERR089520
ERR089521
ERR089522
ERR089523
ERR089524
ERR089525
ERR089526
ERR089527
ERR089528
ERR089529
ERR089530
ERR089531
ERR089532
ERR089533
ERR089534
ERR089535
ERR089536
ERR089537
ERR089538
ERR089539
ERR089540
ERR089541
ERR089542
ERR089543
ERR089544
ERR089545
ERR089546
ERR089547
ERR089548
ERR089549
ERR089550
ERR089551
ERR089552
ERR089553
ERR089554
ERR089555
ERR089556
ERR089557
ERR089558
ERR089559
ERR089560
ERR089561
ERR089562
ERR089563
ERR089564
ERR089565
ERR089566
ERR089567
ERR089568
ERR089569
ERR089570
ERR089571
ERR089572
ERR089574
ERR089575
ERR089576
ERR089577
ERR089578
ERR089579
ERR089580
ERR089581
ERR089582
ERR089583
ERR089584
ERR089585
ERR089586
ERR089587
ERR089588
ERR089589
ERR089590
ERR089591
ERR089592
ERR089593
ERR089594
ERR089595
ERR089596
ERR089597
ERR089598
ERR089599
ERR089600
ERR089601
ERR089602
ERR089603
ERR089604
ERR089605
ERR089606
ERR089607
ERR089608
ERR089609
ERR089610
ERR089611
ERR089612
ERR089613
ERR089614
ERR089615
ERR089724
ERR089736
ERR097234
ERR097438
ERR1007419
ERR1007479
ERR1007485
ERR1007488
ERR1007489
ERR1007679
[truncated: 93,782 more rows]
