# Supplementary material for: ggMOB: Elucidation of genomic conjugative features and associated cargo genes across bacterial genera using genus-genus mobilization networks
Source: Front Genet. 2022 Dec 8;13:1024577. doi: 10.3389/fgene.2022.1024577 (PMC9779932; doi:10.3389/fgene.2022.1024577)
Supplement: Supplementary file 3 [file DataSheet1.CSV]

AMR Gene Name	Total Genome Count	Conjugative Genome Count	Non-Conjugative Genome Count	Conjugative Genome Probability	Non-Conjugative Genome Probability
quinolone resistance protein norb	213	0	213	0.00	1.00
rna polymerase-binding protein rbpa	55	0	55	0.00	1.00
multidrug resistance protein mexb	12	0	12	0.00	1.00
outer membrane protein c	3	0	3	0.00	1.00
kanamycin nucleotidyltransferase	1	0	1	0.00	1.00
transcriptional regulatory protein ompr	1	0	1	0.00	1.00
major outer membrane protein p.ib	7	0	7	0.00	1.00
energy-dependent translational throttle protein etta	1	0	1	0.00	1.00
multidrug resistance protein mdte	4	0	4	0.00	1.00
riboflavin transporter impx	2	0	2	0.00	1.00
abc-f type ribosomal protection protein srm(b)	1	0	1	0.00	1.00
fosfomycin resistance protein fosx	1	0	1	0.00	1.00
putative arabinosyltransferase b	5232	1	5231	0.00	1.00
dna-binding response regulator mtra	9854	2	9852	0.00	1.00
aminoglycoside 2'-n-acetyltransferase	9723	5	9718	0.00	1.00
multidrug efflux rnd transporter permease subunit oqxb7	358	2	356	0.01	0.99
hth-type transcriptional regulator ttgr	414	3	411	0.01	0.99
multidrug efflux pump subunit acrb	420	7	413	0.02	0.98
multidrug export protein acre	419	9	410	0.02	0.98
multidrug resistance protein mdth	44	1	43	0.02	0.98
tetracycline efflux mfs transporter teta(p)	44	1	43	0.02	0.98
methicillin resistance regulatory protein meci	6584	395	6189	0.06	0.94
methicillin resistance repressor meci	6583	395	6188	0.06	0.94
bifunctional polymyxin resistance protein arna	507	53	454	0.10	0.90
hth-type transcriptional repressor comr	467	55	412	0.12	0.88
purine efflux pump pbue	8344	1007	7337	0.12	0.88
mfs family major facilitator transporter, chloramphenicol:cation symporter	8344	1007	7337	0.12	0.88
outer membrane protein tolc	478	65	413	0.14	0.86
multidrug resistance protein mdta	486	67	419	0.14	0.86
bleomycin resistance protein	12700	2154	10546	0.17	0.83
methicillin-resistance regulatory protein mecr1	6230	1071	5159	0.17	0.83
beta-lactam sensor/signal transducer mecr1	6230	1071	5159	0.17	0.83
dna gyrase, subunit a	126	26	100	0.21	0.79
pbp2a family beta-lactam-resistant peptidoglycan transpeptidase mecc	508	108	400	0.21	0.79
abc-f type ribosomal protection protein msr(c)	14	3	11	0.21	0.79
hth-type transcriptional regulator qacr	3952	859	3093	0.22	0.78
metallo-beta-lactamase l1 type 3	4	1	3	0.25	0.75
aminoglycoside resistance protein	7340	1873	5467	0.26	0.74
bifunctional dihydropteroate synthase/dihydropteroate reductase	2646	704	1942	0.27	0.73
putative transport protein mdtd	388	104	284	0.27	0.73
putative multidrug resistance protein mdtd	388	104	284	0.27	0.73
toluene efflux pump outer membrane protein ttgc	222	60	162	0.27	0.73
multidrug transporter	608	179	429	0.29	0.71
multidrug/h+ antiporter	5219	1589	3630	0.30	0.70
solvent efflux pump outer membrane protein srpc	759	232	527	0.31	0.69
outer membrane protein oprm	728	261	467	0.36	0.64
abc transporter atp-binding protein	26	10	16	0.38	0.62
marr family transcriptional regulator	17320	7068	10252	0.41	0.59
hth-type transcriptional regulator mgra	17320	7068	10252	0.41	0.59
imipenem-hydrolyzing beta-lactamase	12	5	7	0.42	0.58
mepa/mepb repressor and autoregulator	14742	6475	8267	0.44	0.56
transcriptional regulator slya	14742	6475	8267	0.44	0.56
signal transduction histidine kinase	13423	5954	7469	0.44	0.56
signal transduction histidine-protein kinase arls	13423	5954	7469	0.44	0.56
carbapenem-hydrolyzing beta-lactamase sme-1	29	13	16	0.45	0.55
response regulator arlr	18776	8906	9870	0.47	0.53
response regulator receiver	18776	8906	9870	0.47	0.53
dna-directed rna polymerase subunit beta	20001	9488	10513	0.47	0.53
abc-f type ribosomal protection protein msr(a)	67	32	35	0.48	0.52
dna topoisomerase (atp-hydrolyzing) subunit a, gyra	11282	5416	5866	0.48	0.52
dihydropteroate synthase chain a synthetase	15875	7637	8238	0.48	0.52
rrna adenine n-6-methyltransferase, erma	13751	6632	7119	0.48	0.52
rna polymerase, beta subunit	1019	498	521	0.49	0.51
macrolide-inactivating glycosyltransferase	2	1	1	0.50	0.50
ribosomal rna small subunit methyltransferase a	4	2	2	0.50	0.50
oleandomycin glycosyltransferase	2	1	1	0.50	0.50
rrna adenine n-6-methyltransferase	14520	7349	7171	0.51	0.49
elongation factor tu	27648	14235	13413	0.51	0.49
sensor histidine kinase cpxa	981	512	469	0.52	0.48
envz sensory histidine kinase	981	512	469	0.52	0.48
dna gyrase subunit a	30441	15920	14521	0.52	0.48
multidrug resistance protein mexa	1101	583	518	0.53	0.47
multidrug resistance protein mdtl	835	461	374	0.55	0.45
multidrug efflux transporter mdtl	835	461	374	0.55	0.45
esterase estb	821	457	364	0.56	0.44
penicillin binding protein 4b	821	457	364	0.56	0.44
enterobactin exporter ents	131	74	57	0.56	0.44
penicillin-binding protein 2 prime	16199	9255	6944	0.57	0.43
dihydrofolate reductase type 1 from	1205	691	514	0.57	0.43
undecaprenyl pyrophosphate phosphatase	1541	888	653	0.58	0.42
undecaprenyl-diphosphatase	1541	888	653	0.58	0.42
peptidoglycan d,d-transpeptidase mrda	822	476	346	0.58	0.42
cell shape; peptidoglycan synthetase; penicillin-binding protein 2	822	476	346	0.58	0.42
translational elongation factor tu	24240	14053	10187	0.58	0.42
hth-type transcriptional repressor bepr	1498	872	626	0.58	0.42
pbp2a family beta-lactam-resistant peptidoglycan transpeptidase meca	15683	9139	6544	0.58	0.42
rrna methyltransferase	12	7	5	0.58	0.42
abc-f type ribosomal protection protein lsa(a)	12	7	5	0.58	0.42
dd-endopeptidase / dd-carboxypeptidase	691	406	285	0.59	0.41
tetracycline resistance ribosomal protection protein tet(w)	39	23	16	0.59	0.41
gnat family acetyltransferase	10	6	4	0.60	0.40
multidrug resistance operon repressor	1769	1085	684	0.61	0.39
d-alanyl-d-alanine-carboxypeptidase/endopeptidase amph	759	474	285	0.62	0.38
tetracycline resistance ribosomal protection protein tet(s)	27	17	10	0.63	0.37
beta-lactamase regulatory protein	84	53	31	0.63	0.37
streptomycin 3''-adenylyltransferase	16915	11053	5862	0.65	0.35
bifunctional aminoglycoside n-acetyltransferase aac(6')-ie/aminoglycoside o-phosphotransferase aph(2'')-ia	3071	2012	1059	0.66	0.34
beta-lactamase precursor, blaz	10124	6689	3435	0.66	0.34
bifunctional aac/aph	3093	2053	1040	0.66	0.34
tetracycline repressor protein class b from transposon tn10	3	2	1	0.67	0.33
beta-lactamase oxa-133	5914	3978	1936	0.67	0.33
beta-lactamase	12440	8527	3913	0.69	0.31
virulence sensor histidine kinase phoq	502	350	152	0.70	0.30
tetracycline resistance protein, class b	13381	9722	3659	0.73	0.27
bifunctional acetyltransferase/phosphotransferase	4064	2996	1068	0.74	0.26
virulence transcriptional regulatory protein phop	829	620	209	0.75	0.25
trimethoprim-sensitive dihydrofolate reductase	2342	1767	575	0.75	0.25
beta-lactamase oxa-18	1007	777	230	0.77	0.23
tetracycline resistance protein teto	689	537	152	0.78	0.22
tetracycline resistance ribosomal protection protein tet(o)	630	492	138	0.78	0.22
dna topoisomerase 4 subunit a	13585	10638	2947	0.78	0.22
putative mfs-type transporter	582	457	125	0.79	0.21
hypothetical protein	37564	29539	8025	0.79	0.21
efflux pump periplasmic linker bepf	2868	2260	608	0.79	0.21
efflux pump membrane transporter bepe	2031	1603	428	0.79	0.21
putative tetracycline resistance protein	3043	2416	627	0.79	0.21
vancomycin b-type resistance protein vanb, d-alanine--d-lactate ligase	182	145	37	0.80	0.20
dna topoisomerase (atp-hydrolyzing) parc	6734	5368	1366	0.80	0.20
inner membrane protein hsra	2494	1994	500	0.80	0.20
putative transport protein hsra	2494	1994	500	0.80	0.20
tetracycline efflux mfs transporter tet(k)	2494	1994	500	0.80	0.20
d-alanyl-d-alanine carboxypeptidase	171	137	34	0.80	0.20
vany protein, d-alanyl-d-alanine carboxypeptidase	172	138	34	0.80	0.20
beta-lactamase oxy-1	41	33	8	0.80	0.20
acetyltransferase	1506	1213	293	0.81	0.19
streptothricin acetyltransferase	1506	1213	293	0.81	0.19
abc-f type ribosomal protection protein msr(d)	458	370	88	0.81	0.19
is1595 family transposase isssu9	6031	4873	1158	0.81	0.19
d-alanyl-alanine synthetase a	173	140	33	0.81	0.19
vancomycin/teicoplanin a-type resistance protein vana	173	140	33	0.81	0.19
sensor protein qsec	215	174	41	0.81	0.19
dna gyrase, a subunit, gyra	37	30	7	0.81	0.19
beta-lactamase; penicillin resistance	1851	1501	350	0.81	0.19
d-alanyl-d-alanine dipeptidase	212	172	40	0.81	0.19
drug resistance mfs transporter, drug:h+ antiporter-2 (dha2) family protein	703	573	130	0.82	0.18
riboflavin transporter ribz	759	620	139	0.82	0.18
dihydropteroate synthase	69509	57118	12391	0.82	0.18
vanh protein, d-specific alpha-keto acid dehydrogenase	298	245	53	0.82	0.18
d-specific alpha-keto acid dehydrogenase	298	245	53	0.82	0.18
d-lactate dehydrogenase	298	245	53	0.82	0.18
aminoglycoside n(6')-acetyltransferase type 1	12160	10014	2146	0.82	0.18
vanz like family protein	227	187	40	0.82	0.18
putative regulatory protein vanr	245	203	42	0.83	0.17
tetracycline efflux mfs transporter tet(l)	748	620	128	0.83	0.17
transcriptional regulatory protein walr	235	195	40	0.83	0.17
response regulator ompr	235	195	40	0.83	0.17
virginiamycin a acetyltransferase	12	10	2	0.83	0.17
chloramphenicol efflux mfs transporter cmla6	109	92	17	0.84	0.16
dna topoisomerase 4 subunit b	13291	11223	2068	0.84	0.16
putative abc transporter atp-binding protein yhes	603	511	92	0.85	0.15
putative gst-like protein yibf	107	91	16	0.85	0.15
antiseptic resistance protein	14	12	2	0.86	0.14
vancomycin b-type resistance protein vanb	7	6	1	0.86	0.14
is1595 family transposase iscco2	7	6	1	0.86	0.14
putative dna-binding response regulator in two-component system with yedv	5784	4970	814	0.86	0.14
transcriptional regulatory protein cpxr	5794	4980	814	0.86	0.14
aminoglycoside 3'-phosphotransferase	20852	18016	2836	0.86	0.14
beta-lactamase oxy-2	67	58	9	0.87	0.13
outer membrane protein f	8331	7216	1115	0.87	0.13
extended-spectrum beta-lactamase per-1	272	236	36	0.87	0.13
lincosamide resistance protein	8	7	1	0.88	0.13
tetracycline repressor protein class a from transposon 1721	8	7	1	0.88	0.13
putative abc transporter atp-binding protein	335	295	40	0.88	0.12
transcriptional regulatory protein qseb	203	180	23	0.89	0.11
elongation factor tu 1	145	129	16	0.89	0.11
dihydrofolate reductase	20015	17944	2071	0.90	0.10
multidrug resistance protein mdtg	5679	5124	555	0.90	0.10
2''-aminoglycoside nucleotidyltransferase	474	428	46	0.90	0.10
putative atp-binding component of a transport system	1305	1182	123	0.91	0.09
abc-f type ribosomal protection protein msr(e)	1305	1182	123	0.91	0.09
putative abc transporter atp-binding protein ybit	1315	1192	123	0.91	0.09
fosfomycin resistance protein fosb	5718	5199	519	0.91	0.09
tetracycline resistance protein, class c	7588	6900	688	0.91	0.09
metallothiol transferase fosb	5718	5201	517	0.91	0.09
hth-type transcriptional regulator syrm 1	1703	1553	150	0.91	0.09
major facilitator superfamily multidrug :cation symporter	46	42	4	0.91	0.09
hexapeptide repeat-containing acetyltransferase	23	21	2	0.91	0.09
dna topoisomerase subunit b	4643	4241	402	0.91	0.09
mate family multidrug efflux pump protein	5455	4997	458	0.92	0.08
inner membrane transport protein ydhp	48	44	4	0.92	0.08
mate family multi-antimicrobial extrusion protein	6128	5619	509	0.92	0.08
multidrug export protein mepa	6128	5619	509	0.92	0.08
streptomycin adenyltransferase	1256	1152	104	0.92	0.08
dna topoisomerase iv subunit b	74	68	6	0.92	0.08
multidrug efflux pump subunit acra	2091	1922	169	0.92	0.08
metallo-beta-lactamase type 2	795	732	63	0.92	0.08
chloramphenicol/florfenicol efflux mfs transporter fexa	13	12	1	0.92	0.08
elongation factor tu 2	851	788	63	0.93	0.07
beta-lactamase ctx-m-1	3319	3077	242	0.93	0.07
pentapeptide repeat protein	1563	1451	112	0.93	0.07
aminoglycoside 6-adenylyltransferase	1598	1487	111	0.93	0.07
tetracycline repressor protein class h	60	56	4	0.93	0.07
maltose acetyltransferase	390	365	25	0.94	0.06
chloramphenicol acetyltransferase	11135	10476	659	0.94	0.06
putative protein	356	335	21	0.94	0.06
translation elongation factor g	425	401	24	0.94	0.06
dtdp-fucosamine acetyltransferase	5278	4985	293	0.94	0.06
transcriptional regulatory protein srra	364	344	20	0.95	0.05
beta-lactamase shv-1	2679	2534	145	0.95	0.05
tetracycline resistance ribosomal protection protein tet(32)	20	19	1	0.95	0.05
yajr mfs transporter	13283	12679	604	0.95	0.05
glutathione transferase fosa	457	437	20	0.96	0.04
beta-lactamase pse-1	1363	1304	59	0.96	0.04
beta-lactamase shv-2	880	847	33	0.96	0.04
multidrug efflux transporter mdtg	574	553	21	0.96	0.04
putative metal-dependent hydrolase	137	132	5	0.96	0.04
putative phosphatidylethanolamine transferase mcr-1	137	132	5	0.96	0.04
phosphoethanolamine--lipid a transferase mcr-1.1	137	132	5	0.96	0.04
multidrug efflux transporter bcr	2367	2281	86	0.96	0.04
bicyclomycin resistance protein	2373	2287	86	0.96	0.04
chloramphenicol efflux mfs transporter cmla5	344	332	12	0.97	0.03
beta-lactamase ctx-m-97	650	628	22	0.97	0.03
galactoside o-acetyltransferase monomer	925	895	30	0.97	0.03
beta-lactamase tem	14285	13828	457	0.97	0.03
putative acetyltransferase	1491	1444	47	0.97	0.03
lincosamide nucleotidyltransferase	165	160	5	0.97	0.03
right origin-binding protein	34	33	1	0.97	0.03
tetracycline resistance protein tetm from transposon tnfo1	351	341	10	0.97	0.03
dihydrofolate reductase type 1	10187	9905	282	0.97	0.03
spbc2 prophage-derived aminoglycoside n(3')-acetyltransferase-like protein yokd	1937	1884	53	0.97	0.03
abc-f type ribosomal protection protein lsa(e)	147	143	4	0.97	0.03
drug resistance abc transporter atp-binding protein	147	143	4	0.97	0.03
dihydrofolate reductase, dfrd_2	152	148	4	0.97	0.03
dihydrofolate reductase type 3	152	148	4	0.97	0.03
rrna large subunit methyltransferase	4087	3989	98	0.98	0.02
ribosomal rna large subunit methyltransferase h	4087	3989	98	0.98	0.02
16s rrna (guanine(1405)-n(7))-methyltransferase	994	978	16	0.98	0.02
beta-lactamase oxa-10	521	513	8	0.98	0.02
chloramphenicol efflux mfs transporter cmla1	795	783	12	0.98	0.02
beta-lactamase oxa-2	199	196	3	0.98	0.02
aclacinomycin methylesterase rdmc	419	414	5	0.99	0.01
putative transport protein ydhc	342	338	4	0.99	0.01
inner membrane transport protein ydhc	350	346	4	0.99	0.01
beta-lactamase oxa-1	1188	1175	13	0.99	0.01
carbapenem-hydrolyzing beta-lactamase kpc	1914	1899	15	0.99	0.01
mdtef-tolc multidrug efflux transport system - membrane fusion protein	1607	1596	11	0.99	0.01
dna topoisomerase subunit a	1091	1085	6	0.99	0.01
acrad-tolc multidrug efflux transport system - permease subunit	1584	1576	8	0.99	0.01
multidrug efflux rnd transporter permease subunit oqxb3	1584	1576	8	0.99	0.01
beta-lactamase toho-1	319	318	1	1.00	0.00
rob dna-binding transcriptional activator	4559	4559	0	1.00	0.00
abc-f type ribosomal protection protein vga(e)	91	91	0	1.00	0.00
fluoroquinolone efflux mfs transporter qepa1	9	9	0	1.00	0.00
transposon tn10 tetd protein	4559	4559	0	1.00	0.00
vancomycin b-type resistance protein vanw	82	82	0	1.00	0.00
regulator of rpos	288	288	0	1.00	0.00
multidrug resistance protein mdtn	38	38	0	1.00	0.00
putative bacilysin exporter bace	44	44	0	1.00	0.00
dna topoisomerase iv subunit a	10	10	0	1.00	0.00
sensor histidine kinase vansb	36	36	0	1.00	0.00
chloramphenicol acetyltransferase 2	24	24	0	1.00	0.00
tetracycline resistance protein tetm	137	137	0	1.00	0.00
chloramphenicol acetyltransferase 3	7	7	0	1.00	0.00
oxygen sensor protein dosp	288	288	0	1.00	0.00
putative transcriptional regulatory protein yedw	52	52	0	1.00	0.00
tetracycline resistance ribosomal protection protein tet(m)	304	304	0	1.00	0.00
putative hth-type transcriptional regulator yxaf	36	36	0	1.00	0.00
dna-binding response regulator vanrb	52	52	0	1.00	0.00
ereb family erythromycin esterase	8	8	0	1.00	0.00
pbp2a family beta-lactam-resistant peptidoglycan transpeptidase mecb	1	1	0	1.00	0.00
stress response kinase a	11	11	0	1.00	0.00
hth-type transcriptional regulator mtrr	39	39	0	1.00	0.00
streptogramin a acetyltransferase	11	11	0	1.00	0.00
beta-lactamase tem-12	16	16	0	1.00	0.00
phosphatidylglycerol lysyltransferase	55	55	0	1.00	0.00
vanb-type vancomycin resistance histidine kinase vans	36	36	0	1.00	0.00
abc-f type ribosomal protection protein vga(a)	10	10	0	1.00	0.00
vancomycin aglycone glucosyltransferase	1	1	0	1.00	0.00
signal transduction histidine-protein kinase baes	4	4	0	1.00	0.00
putative transporter	9	9	0	1.00	0.00
tetracycline resistance ribosomal protection protein tet(q)	4	4	0	1.00	0.00
ribosomal rna large subunit methyltransferase n, rlmn	9	9	0	1.00	0.00
signal-transduction histidine kinase senx3	23	23	0	1.00	0.00
alanine racemase	1	1	0	1.00	0.00
hth-type transcriptional regulator acrr	1	1	0	1.00	0.00
ribosomal rna large subunit methyltransferase cfr	9	9	0	1.00	0.00
macrolide export protein maca	5	5	0	1.00	0.00
beta-lactamase shv-3	1	1	0	1.00	0.00
sensor histidine kinase rcsc	4	4	0	1.00	0.00
multidrug resistance protein stp	1	1	0	1.00	0.00
outer membrane protein yeds	1	1	0	1.00	0.00
tetracenomycin c efflux mfs transporter	1	1	0	1.00	0.00
